# Supplementary material for: Navigating a Microplastic Sea: How the Pacific Cupped Oyster (Magallana gigas) Respond to Microplastic Pollution in Lagoons
Source: Toxics. 2024 Jun 13;12(6):429. doi: 10.3390/toxics12060429 (PMC11209222; doi:10.3390/toxics12060429)
Supplement: Supplementary file 1 [file toxics-12-00429-s001.zip]

Archive with 1 entries (1 files):
- toxics-3004468-supplementary.pdf
